# Supplementary material for: Application of a new MDCKII-MDR1 cell model to measure the extent of drug distribution in vitro at equilibrium for prediction of in vivo unbound brain-to-plasma drug distribution
Source: Fluids Barriers CNS. 2024 Jan 25;21:11. doi: 10.1186/s12987-023-00495-4 (PMC10809502; doi:10.1186/s12987-023-00495-4)
Supplement: Supplementary file 1 — Additional file 1. Supplemental figures and tables. [file 12987_2023_495_MOESM1_ESM.xlsx]

## Sheet: TEER
Figure: Transepithelial electrical resistance (TEER) measurements across the MDCKII-MDR1 monolayers
Transepithelial electrical resistance (TEER) measurements across the MDCKII-MDR1 monolayers. TEER development at T0 are shown in black and at 29h of incubation in grey. Measurements were standardized to the area of the permeable filter supports (1.12 cm2). Data are shown as mean ± SD of three individual passages with 30 individual permeable supports (n=1, total N=30).

## Sheet: Cassettes
Compounds	Cassette
Altanserin	IV
Antipyrine	I
Atenolol	I
Buspirone	V
Cimetidine	V
Citalopram	II
Diphenhydramine	IV
Doxepin	IV
Fluoxetine	I
Gabapentin	II
Indomethacin	II
Metoclopramide	I
N-desmethylclozapine	II
Propranolol	V
Risperidone	III*	*Dosed with Carbamazepine and Diazepam (not included in this work as in vivo data was not generated)
Way-100635	IV

## Sheet: Preliminary, vehicle dilution
Figure: Equilibirum in vitro experiment with use of [3H]-digoxin and 3 different matrices using the Bi-L setup
The passage across the MDCKII-MDR1 cell monolayer is investigated using [3H]-digoxin as a tool compound. Digoxin is a recognized substrate for P-glycoprotein (P-gp). In the case of a fivefold dilution of BSA and brain homogenate, a noticeable decrease in cell monolayer integrity is observed after 24 hours. However, when a stronger dilution is applied (20- and 50-fold), the cell monolayer remains …
Plasma coagulation:
Plasma coagulation was observed in all 3 dilutions (D=5, D=20, and D=50) why BSA was used instead

## Sheet: pKa and In vitro Kp,brain
Table: Kp,brain data tabulated
Compound
	pKa o	Log D7.4o	in vitro model
			in vitro determined Kp,brain						Recovery
			Bi-L			Uni-L			Bi-L			Uni-L
Altanserin	7.4	2.79	1.49	±	0.08	1.48	±	0.05	17	±	6*	18	±	5*
Antipyrine	-	0.59	1.2	±	0.04	1.2	±	0.1	77	±	4	77	±	9
Atenolol	9.6	-1.41	0.91	±	0.01	0.11	±	0.02	77	±	3	75	±	6
Buspirone	7.2	1.77	1.1	±	0.1	1.4	±	0.1	71	±	3	76	±	3
Cimetidine	8.9	-1.09	0.6	±	0.03	0.19	±	0.02	78	±	5	73	±	10
Citalopram	9.3	1.95	1.5	±	0.1	1.5	±	0.4	67	±	7	73	±	16
Diphenhydramine	8.7	2.08	1.4	±	0.1	1.5	±	0.1	62	±	6	67	±	3
Doxepin	8.9	2.69	2.2	±	0.1	2.2	±	0.1	54	±	5	59	±	1
Fluoxetine	9.8	2.03	5.7	±	0.6	5.9	±	0.9	55	±	7	53	±	4
Gabapentin	4.1/10.2	-1.29	0.9	±	0.11	0.11	±	0.02	86	±	4	85	±	5
Indomethacin	3.9	0.88	0.78	±	0.1	0.88	±	0.14	69	±	7	73	±	12
Metoclopramide	9.1	0.65	0.96	±	0.02	1	±	0.1	66	±	7	66	±	8
N-desmethylclozapine	8.4	2.17	4.2	±	0.6	4.2	±	0.9	53	±	8	62	±	16
Propranolol	9.5	0.95	1.9	±	0.4	2.2	±	0.2	21	±	13*	25	±	18*
Risperidone	8	1.84	0.79	±	0.1	0.86	±	0.07	62	±	8	75	±	3
Way-100635	6.5	3.5	1.2	±	0.02	1.2	±	0.05	50	±	10	55	±	8
oQSAR (Simulation-Plus ADMETTM Predictor software version 10.3)
*low recovery
